# Supplementary material for: Molecular Energy Landscapes of Hardware-Efficient Ansätze in Quantum Computing
Source: J Chem Theory Comput. 2023 Feb 7;19(4):1197–206. doi: 10.1021/acs.jctc.2c01057 (PMC9979602; doi:10.1021/acs.jctc.2c01057)
Supplement: Supplementary file 1 — ct2c01057_si_001.zip [file ct2c01057_si_001.zip]

Archive with 3 entries (3 files):
- QC_SM.tex
- BeH2_A2.png
- BeH2_A1.png
