# Supplementary material for: Molecular Energy Landscapes of Hardware-Efficient Ansätze in Quantum Computing
Source: J Chem Theory Comput. 2023 Feb 7;19(4):1197–206. doi: 10.1021/acs.jctc.2c01057 (PMC9979602; doi:10.1021/acs.jctc.2c01057)
Supplement: Supplementary file 1 — ct2c01057_si_001.zip [file ct2c01057_si_001.zip › QC_SM.tex]

\documentclass[%
 aip,
 amsmath,amssymb,
 reprint
]{revtex4-2}

\usepackage{amsmath}
\usepackage{graphicx}% Include figure files
\usepackage{bm}% bold math
\usepackage[T1]{fontenc}
\usepackage{mathptmx}
\usepackage{etoolbox}
\usepackage{titlesec}
\usepackage{braket}
\usepackage{qcircuit}
\usepackage{array, booktabs, makecell}
\usepackage{dcolumn}% Align table columns on decimal point
\titlespacing\section{0pt}{8pt}{8pt}
\titlespacing\subsection{0pt}{8pt}{8pt}
\titlespacing\subsubsection{0pt}{8pt}{8pt}
\usepackage[margin=0.5in]{geometry}
\usepackage{titlesec}
\pagenumbering{gobble}
\usepackage{fontsize}
\changefontsize[16pt]{12pt}
\usepackage[labelformat=empty]{caption}

\titleformat{\section}
  {\fontsize{12}{15}\bfseries}{\thesection}{1em}{}

\begin{document}

% \title{Supplementary Material: Design of Hardware-efficient Ans\"atze for Molecular Structure Analysis in Quantum Computing}
% \maketitle

\begin{titlepage}
\vspace*{8.5cm}

\centering
\LARGE{\textbf{Supplementary Material: Molecular Energy Landscapes of Hardware-efficient Ansätze in Quantum Computing}}\\[0.25in]
\Large{Choy Boy\textsuperscript{1,a} and David J. Wales\textsuperscript{2}}\\[0.25in]
\large{\textsuperscript{1}School of Chemistry, Chemical Engineering and Biotechnology, Nanyang Technological University, Block N1.2, B3-13, 62 Nanyang Drive, Singapore 637459} \\[0.25in]
\large{\textsuperscript{2}Yusuf Hamied Department of Chemistry, University of Cambridge, Lensfield Road, Cambridge, CB2 1EW, U.K. }\\[0.25in] 
\large{\textsuperscript{a}Electronic mail: CHOY0065@e.ntu.edu.sg}
\clearpage
\end{titlepage}

\onecolumngrid
\section*{Section 1: Optimisation Regime in Estimating the Ground-state Energy via GMIN}
\noindent For each individual bond length of a given molecule, 5000 basin-hopping iterations were carried out via the GMIN package. All gradients for each parameterised rotation gate were calculated with the parameter-shift rule. Each iteration has a root-mean squared (RMS) gradient convergence criterion of $1.0\times10^{-10}$ a.u. to proceed to the next run, following which a random perturbation of up to 1.0 rad is carried out for each rotation parameter of the starting coordinates for the following run. If the current basin-hopping run attains a tighter RMS gradient convergence tolerance of $5.0\times10^{-10}$ a.u., its respective energy and angular coordinates will be saved. The maximum number of iterations allowed for each LBFGS minimisation run is set at 100000. For each iteration step $j$, the change in energy will automatically be accepted if its corresponding energy $E_j$ is greater in energy than the subsequent iteration, i.e. $E_j > E_{j+1}$. If $E_j \leq E_{j+1}$, then $E_{j+1}$ will be accepted with probability equal to $\exp[{-(E_{j+1}-E_{j})/{k_B}T}]$, where the reduced temperature $k_BT$ is set at $1.0$ a.u. Otherwise, if $E_{j+1}$ is rejected, a random perturbation of up to 1.0 rad is carried out for each rotation parameter and a new energy obtained. At the end of the GMIN regime, quenched stationary points with energies and their corresponding rotation parameters that differ by at least $1.0\times{10^{-9}}$ Ha are collated and compiled.

\section*{Section A: Coefficients of Pauli strings and stationary points of H\textsubscript{2}}
\renewcommand\theadfont{}
\changefontsize[14pt]{10pt}
\renewcommand{\arraystretch}{1.25}
\begin{ruledtabular}
\begin{tabular}{c|cccccccc}
 \thead{H$-$H \\ Bond Length (Å)} & $I_1I_2$ & $Z_1I_2$ ($-I_1Z_2$) & $Z_1Z_2$ & $X_1X_2$ & \thead{Global \\ minimum (Ha)} & \thead{Local \\ minimum (Ha)} & \thead{Transition \\ state (Ha)} \\
\hline
0.1& -0.5351220074 & -1.0273146838 & -0.0138666592 & 0.1561702591 & 2.7099607709 & 4.5866131835 & 4.5866274109 \\
0.2& -0.6343578506 & -0.9304885285 & -0.0136238651 & 0.1579727086 & 0.1574821348 & 1.8399316302 & 1.8399485640 \\
0.3& -0.7537419522 & -0.8086489099 & -0.0132879771 & 0.1608185192 & -0.6018037108 & 0.8360755879 & 0.8360973016 \\
0.4& -0.8625795317 & -0.6888194296 & -0.0129139693 & 0.1645154240 & -0.9141497046 & 0.2829341023 & 0.2829630173 \\
0.5& -0.9477078770 & -0.5830796255 & -0.0125164316 & 0.1688702277 & -1.0551597945 & -0.0707401144 & -0.0707012029 \\
0.6& -1.0071270770 & -0.4940137866 & -0.0120643897 & 0.1737306437 & -1.1162860069 & -0.3109600923 & -0.3109082787 \\
0.7& -1.0439125218 & -0.4204556798 & -0.0115074022 & 0.1790005761 & -1.1361894541 & -0.4784530558 & -0.4783860026 \\
0.8& -1.0632127971 & -0.3599594245 & -0.0108097350 & 0.1846267836 & -1.1341476667 & -0.5971778020 & -0.5970945325 \\
0.9& -1.0702832691 & -0.3097872795 & -0.0099691083 & 0.1905716938 & -1.1205602813 & -0.6828493924 & -0.6827506903 \\
1.0& -1.0692434904 & -0.2675286499 & -0.0090149301 & 0.1967905835 & -1.1011503302 & -0.7458717930 & -0.7457600342 \\
1.1& -1.0628124875 & -0.2313958771 & -0.0079951751 & 0.20322222662 & -1.0791929450 & -0.7929596975 & -0.7928383542 \\
1.2& -1.0526707246 & -0.2001895768 & -0.0069621624 & 0.20979146862 & -1.0567407463 & -0.8284433465 & -0.8283164369 \\
1.3& -1.0399165885 & -0.1731078530 & -0.0059622856 & 0.21641745962 & -1.0351862664 & -0.8552369408 & -0.8551085354 \\
1.4& -1.0253590356 & -0.1495679388 & -0.0050305364 & 0.22302208907 & -1.0154682493 & -0.8754279390 & -0.8753017585 \\
1.5& -1.0096446944 & -0.1291013129 & -0.0041889583 & 0.22953593606 & -0.9981493535 & -0.8905847814 & -0.8904639205 \\
1.6& -0.9932985016 & -0.1113087473 & -0.0034477894 & 0.23590128540 & -0.9834727290 & -0.9019118196 & -0.9017986245 \\
1.7& -0.9767372365 & -0.0958445867 & -0.0028080706 & 0.24207283852 & -0.9714266885 & -0.9103374333 & -0.9102335155 \\
1.8& -0.9602805783 & -0.0824097916 & -0.0022646741 & 0.24801699348 & -0.9618169528 & -0.9165749065 & -0.9164812393 \\
1.9& -0.9441646083 & -0.0707457885 & -0.0018090188 & 0.25371042781 & -0.9543388540 & -0.9211697333 & -0.9210867742 \\
2.0& -0.9285563459 & -0.0606280089 & -0.0014311039 & 0.25913847488 & -0.9486411122 & -0.9245373192 & --0.9244651157 \\
2.1& -0.9135674705 & -0.0518600664 & -0.0011208035 & 0.26429356608 & -0.9443746811 & -0.9269926920 & -0.9269309615 \\
2.2& -0.8992663202 & -0.0442693402 & -0.0008685547 & 0.26917385594 & -0.9412240337 & -0.9287736350 & -0.9287218227 \\
2.3& -0.8856879934 & -0.0377040077 & -0.0006656392 & 0.27378205414 & -0.9389223860 & -0.9300586385 & -0.9300159696 \\
% 2.4& -0.8728426912 & -0.0320310581 & -0.0005042423 & 0.27812444315 & -0.9372549530 & -0.9309808721 & -0.9309464076 \\
% 2.5& -0.8607225052 & -0.0271346994 & -0.0003774199 & 0.28221004598 & -0.9360549200 & -0.9316390867 & -0.9316117867 \\
% 2.6& -0.8493068403 & -0.0229147310 & -0.0002790445 & 0.28604991175 & -0.9351960308 & -0.9321061000 & -0.9320848898 \\
% 2.7& -0.8385666490 & -0.0192847148 & -0.0002037583 & 0.28965649669 & -0.9345844159 & -0.9324353444 & -0.9324191759 \\
% 2.8& -0.8284676561 & -0.0161700000 & -0.0001469354 & 0.29304312867 & -0.9341510957 & -0.9326658592 & -0.9326537604 \\
% 2.9& -0.8189727542 & -0.0135057666 & -0.0001046455 & 0.29622355084 & -0.9338457508 & -0.9328260503 & -0.9328171583 \\
% 3.0& -0.8100437434 & -0.0112352608 & -0.0000736103 & 0.29921154326 & -0.9336318446 & -0.9329364933 & -0.9329300714 \\
% 3.1& -0.8016425676 & -0.0093083417 & -0.0000511489 & 0.30202062153 & -0.9334829404 & -0.9330120119 & -0.9330074522 \\
% 3.2& -0.7937321721 & -0.0076803756 & -0.0000351139 & 0.30466380888 & -0.9333799773 & -0.9330632164 & -0.9330600323 \\
% 3.3& -0.7862770781 & -0.0063114528 & -0.0000238195 & 0.30715347580 & -0.9333092724 & -0.9330976427 & -0.9330954553 \\
% 3.4& -0.7792437458 & -0.0051658558 & -0.0000159682 & 0.30950123844 & -0.9332610575 & -0.9331205962 & -0.9331191176 \\
% 3.5& -0.7726007791 & -0.0042117001 & -0.0000105804 & 0.31171790574 & -0.9332284056 & -0.9331357764 & -0.9331347928 \\
% 3.6& -0.7663190124 & -0.0034206725 & -0.0000069296 & 0.31381346482 & -0.9332064420 & -0.9331457371 & -0.9331450932 \\
% 3.7& -0.7603715105 & -0.0027678087 & -0.0000044865 & 0.31579709468 & -0.9331917641 & -0.9331522239 & -0.9331518090 \\
% 3.8& -0.7547335074 & -0.0022312767 & -0.0000028716 & 0.31767719949 & -0.9331820168 & -0.9331564177 & -0.9331561546 \\
% 3.9& -0.7493823031 & -0.0017921457 & -0.0000018170 & 0.31946145437 & -0.9331755831 & -0.9331591101 & -0.9331589459 \\
% 4.0& -0.7442971350 & -0.0014341392 & -0.0000011365 & 0.32115685795 & -0.9331713618 & -0.9331608268 & -0.9331607259 \\
% 4.1& -0.7394590360 & -0.0011433732 & -0.0000007028 & 0.32276978752 & -0.9331686087 & -0.9331619138 & -0.9331618529 \\
% 4.2& -0.7348506879 & -0.0009080919 & -0.0000004296 & 0.32430605411 & -0.9331668238 & -0.9331625976 & -0.9331625613 \\
% 4.3& -0.7304562774 & -0.0007184059 & -0.0000002596 & 0.32577095521 & -0.9331656739 & -0.9331630246 & -0.9331630033 \\
% 4.4& -0.7262613578 & -0.0005660441 & -0.0000001550 & 0.32716932439 & -0.9331649379 & -0.9331632893 & -0.9331632770 \\
% 4.5& -0.7222527195 & -0.0004441237 & -0.0000000915 & 0.32850557695 & -0.9331644701 & -0.9331634522 & -0.9331634452 \\
% 4.6& -0.7184182709 & -0.0003469426 & -0.0000000534 & 0.32978375149 & -0.9331641749 & -0.9331635517 & -0.9331635478 \\
% 4.7& -0.7147469296 & -0.0002697949 & -0.0000000308 & 0.33100754748 & -0.9331639901 & -0.9331636119 & -0.9331636097 \\
% 4.8& -0.7112285238 & -0.0002088109 & -0.0000000175 & 0.33218035895 & -0.9331638754 & -0.9331636480 & -0.9331636468 \\
% 4.9& -0.7078537041 & -0.0001608188 & -0.0000000099 & 0.33330530464 & -0.9331638049 & -0.9331636694 & -0.9331636688 \\
% 5.0& -0.7046138639 & -0.0001232276 & -0.0000000055 & 0.33438525484 & -0.9331637619 & -0.9331636821 & -0.9331636817 \\
\end{tabular}
\end{ruledtabular}
\renewcommand\theadfont{}
\renewcommand{\arraystretch}{1.25}
\begin{ruledtabular}
\begin{tabular}{c|cccccccc}
 \thead{H$-$H \\ Bond Length (Å)} & $I_1I_2$ & $Z_1I_2$ ($-I_1Z_2$) & $Z_1Z_2$ & $X_1X_2$ & \thead{Global \\ minimum (Ha)} & \thead{Local \\ minimum (Ha)} & \thead{Transition \\ state (Ha)} \\
\hline
2.4& -0.8728426912 & -0.0320310581 & -0.0005042423 & 0.27812444315 & -0.9372549530 & -0.9309808721 & -0.9309464076 \\
2.5& -0.8607225052 & -0.0271346994 & -0.0003774199 & 0.28221004598 & -0.9360549200 & -0.9316390867 & -0.9316117867 \\
2.6& -0.8493068403 & -0.0229147310 & -0.0002790445 & 0.28604991175 & -0.9351960308 & -0.9321061000 & -0.9320848898 \\
2.7& -0.8385666490 & -0.0192847148 & -0.0002037583 & 0.28965649669 & -0.9345844159 & -0.9324353444 & -0.9324191759 \\
2.8& -0.8284676561 & -0.0161700000 & -0.0001469354 & 0.29304312867 & -0.9341510957 & -0.9326658592 & -0.9326537604 \\
2.9& -0.8189727542 & -0.0135057666 & -0.0001046455 & 0.29622355084 & -0.9338457508 & -0.9328260503 & -0.9328171583 \\
3.0& -0.8100437434 & -0.0112352608 & -0.0000736103 & 0.29921154326 & -0.9336318446 & -0.9329364933 & -0.9329300714 \\
3.1& -0.8016425676 & -0.0093083417 & -0.0000511489 & 0.30202062153 & -0.9334829404 & -0.9330120119 & -0.9330074522 \\
3.2& -0.7937321721 & -0.0076803756 & -0.0000351139 & 0.30466380888 & -0.9333799773 & -0.9330632164 & -0.9330600323 \\
3.3& -0.7862770781 & -0.0063114528 & -0.0000238195 & 0.30715347580 & -0.9333092724 & -0.9330976427 & -0.9330954553 \\
3.4& -0.7792437458 & -0.0051658558 & -0.0000159682 & 0.30950123844 & -0.9332610575 & -0.9331205962 & -0.9331191176 \\
3.5& -0.7726007791 & -0.0042117001 & -0.0000105804 & 0.31171790574 & -0.9332284056 & -0.9331357764 & -0.9331347928 \\
3.6& -0.7663190124 & -0.0034206725 & -0.0000069296 & 0.31381346482 & -0.9332064420 & -0.9331457371 & -0.9331450932 \\
3.7& -0.7603715105 & -0.0027678087 & -0.0000044865 & 0.31579709468 & -0.9331917641 & -0.9331522239 & -0.9331518090 \\
3.8& -0.7547335074 & -0.0022312767 & -0.0000028716 & 0.31767719949 & -0.9331820168 & -0.9331564177 & -0.9331561546 \\
3.9& -0.7493823031 & -0.0017921457 & -0.0000018170 & 0.31946145437 & -0.9331755831 & -0.9331591101 & -0.9331589459 \\
4.0& -0.7442971350 & -0.0014341392 & -0.0000011365 & 0.32115685795 & -0.9331713618 & -0.9331608268 & -0.9331607259 \\
4.1& -0.7394590360 & -0.0011433732 & -0.0000007028 & 0.32276978752 & -0.9331686087 & -0.9331619138 & -0.9331618529 \\
4.2& -0.7348506879 & -0.0009080919 & -0.0000004296 & 0.32430605411 & -0.9331668238 & -0.9331625976 & -0.9331625613 \\
4.3& -0.7304562774 & -0.0007184059 & -0.0000002596 & 0.32577095521 & -0.9331656739 & -0.9331630246 & -0.9331630033 \\
4.4& -0.7262613578 & -0.0005660441 & -0.0000001550 & 0.32716932439 & -0.9331649379 & -0.9331632893 & -0.9331632770 \\
4.5& -0.7222527195 & -0.0004441237 & -0.0000000915 & 0.32850557695 & -0.9331644701 & -0.9331634522 & -0.9331634452 \\
4.6& -0.7184182709 & -0.0003469426 & -0.0000000534 & 0.32978375149 & -0.9331641749 & -0.9331635517 & -0.9331635478 \\
4.7& -0.7147469296 & -0.0002697949 & -0.0000000308 & 0.33100754748 & -0.9331639901 & -0.9331636119 & -0.9331636097 \\
4.8& -0.7112285238 & -0.0002088109 & -0.0000000175 & 0.33218035895 & -0.9331638754 & -0.9331636480 & -0.9331636468 \\
4.9& -0.7078537041 & -0.0001608188 & -0.0000000099 & 0.33330530464 & -0.9331638049 & -0.9331636694 & -0.9331636688 \\
5.0& -0.7046138639 & -0.0001232276 & -0.0000000055 & 0.33438525484 & -0.9331637619 & -0.9331636821 & -0.9331636817 \\
\end{tabular}
\end{ruledtabular}
\vspace*{0.7cm}
\clearpage
\section*{Section B: Basin-hopping global optimisation times of LiH for varying circuit depths}
\renewcommand\theadfont{}
\renewcommand{\arraystretch}{1.25}
\begin{ruledtabular}
\begin{tabular}{c|cccccccc}
 Li$-$H & \multicolumn{7}{c}{Average time to reach convergence for 5000 basin-hopping steps / s} \\

  {Bond Length (Å)} & $L=1$ & $L=2$ & $L=3$ & $L=4$ & $L=4, \theta_2=0$ & $L=5$ & $L=6$ \\
\hline
0.1	& 0.0018 	& 0.0656	& 2.1274	& 2.1864	& 1.5670	& 0.4988	& 0.0926 \\
0.2	& 0.0018	& 0.0554	& 1.2182	& 2.7216	& 1.0308	& 0.4098	& 0.0990 \\
0.3	& 0.0016	& 0.0568	& 0.9884	& 2.9466	& 0.6780	& 0.3258	& 0.0988 \\
0.4	& 0.0018	& 0.0074	& 0.9574	& 2.9958	& 0.6018	& 0.2940	& 0.0960 \\
0.5	& 0.0018	& 0.0072	& 1.0274	& 1.8610	& 0.8744	& 0.3684	& 0.1024 \\
0.6	& 0.0014	& 0.0068	& 0.7446	& 1.9486	& 1.0502	& 0.4768	& 0.1028 \\
0.7	& 0.0016	& 0.0068	& 1.0162	& 1.6536	& 1.0502	& 0.4650	& 0.1006 \\
0.8	& 0.0016	& 0.0072	& 1.2250	& 1.6872	& 1.0798	& 0.4634	& 0.1020 \\
0.9	& 0.0016	& 0.0072	& 1.5774	& 1.7388	& 1.0810	& 0.4628	& 0.0992 \\
1.0	& 0.0016	& 0.0072	& 1.8086	& 1.4598	& 1.0036	& 0.4542	& 0.0972 \\
1.1	& 0.0016	& 0.0072	& 1.7616	& 1.4558	& 0.9798	& 0.4390	& 0.0964 \\
1.2	& 0.0016	& 0.0060	& 1.5586	& 1.4872	& 0.9778	& 0.4494	& 0.0954 \\
1.3	& 0.0016	& 0.0062	& 1.4288	& 1.5242	& 0.9676	& 0.4412	& 0.0952 \\
1.4	& 0.0016	& 0.0062	& 1.3162	& 1.5682	& 0.9884	& 0.4488	& 0.0904 \\
1.5	& 0.0014	& 0.0062	& 1.1230	& 1.3588	& 0.9856	& 0.4502	& 0.0996 \\
1.6	& 0.0014	& 0.0064	& 1.0004	& 1.6174	& 1.0128	& 0.4576	& 0.0906 \\
1.7	& 0.0016	& 0.0062	& 0.9486	& 1.5956	& 0.9570	& 0.4802	& 0.0878 \\
1.8	& 0.0016	& 0.0064	& 0.8642	& 1.5514	& 1.0410	& 0.4392	& 0.0878 \\
1.9	& 0.0016	& 0.0046	& 0.8580	& 1.5350	& 1.0124	& 0.4182	& 0.0842 \\
2.0	& 0.0016	& 0.0064	& 0.8208	& 1.4422	& 0.9262	& 0.3860	& 0.0826 \\
2.1	& 0.0016	& 0.0064	& 0.7594	& 1.3412	& 0.7922	& 0.3718	& 0.0824 \\
2.2	& 0.0014	& 0.0064	& 0.6612	& 1.3318	& 0.7444	& 0.3612	& 0.0794 \\
2.3	& 0.0016	& 0.0078	& 0.6580	& 1.3180	& 0.6736	& 0.3458	& 0.0806 \\
2.4	& 0.0016	& 0.0062	& 0.6074	& 1.1586	& 0.6232	& 0.3314	& 0.0784 \\
2.5	& 0.0016	& 0.0076	& 0.5468	& 1.0666	& 0.5800	& 0.3280	& 0.0760 \\
2.6	& 0.0018	& 0.0064	& 0.4922	& 1.0096	& 0.5482	& 0.3276	& 0.0766 \\
2.7	& 0.0018	& 0.0094	& 0.4172	& 1.0060	& 0.4974	& 0.3216	& 0.0786 \\
2.8	& 0.0016	& 0.0468	& 0.5432	& 0.9432	& 0.4768	& 0.3252	& 0.0824 \\
2.9	& 0.0016	& 0.0588	& 0.6354	& 0.8850	& 0.4910	& 0.3414	& 0.0890 \\
3.0	& 0.0016	& 0.0848	& 0.6566	& 0.9684	& 0.4572	& 0.3432	& 0.0990 \\
3.1	& 0.0014	& 0.1036	& 0.6924	& 1.0642	& 0.4888	& 0.3568	& 0.1108 \\
3.2	& 0.0014	& 0.1040	& 0.7232	& 1.2472	& 0.5402	& 0.3678	& 0.1396 \\
3.3	& 0.0014	& 0.1036	& 0.8112	& 1.4298	& 0.6586	& 0.3902	& 0.3192 \\
3.4	& 0.0014	& 0.1116	& 1.0424	& 2.2432	& 1.2468	& 0.5794	& 0.2152 \\
3.5	& 0.0016	& 0.1176	& 0.0894	& 0.3470	& 0.2658	& 0.5534	& 0.1946 \\
3.6	& 0.0014	& 0.1014	& 0.2156	& 0.5010	& 0.3946	& 0.6174	& 0.1794 \\
\end{tabular}
\end{ruledtabular}
\clearpage
\renewcommand\theadfont{}
\renewcommand{\arraystretch}{1.25}
\begin{ruledtabular}
\begin{tabular}{c|ccccccc}
 Li$-$H & \multicolumn{7}{c}{Average time to reach convergence for 5000 basin-hopping steps / s} \\

  {Bond Length (Å)} & $L=1$ & $L=2$ & $L=3$ & $L=4$ & $L=4, \theta_2=0$ & $L=5$ & $L=6$ \\
\hline
3.7	& 0.0014	& 0.0810	& 0.1586	& 0.4168	& 0.3698	& 0.5960	& 0.1696 \\
3.8	& 0.0014	& 0.0756	& 0.1384	& 0.3882	& 0.3542	& 0.6014	& 0.1678 \\
3.9	& 0.0014	& 0.0718	& 0.1268	& 0.3620	& 0.3370	& 0.6572	& 0.1732 \\
4.0	& 0.0014	& 0.0692	& 0.1196	& 0.3676	& 0.3362	& 0.6352	& 0.1580 \\
4.1	& 0.0012	& 0.0646	& 0.1222	& 0.3832	& 0.3382	& 0.6284	& 0.1638 \\
4.2	& 0.0012	& 0.0428	& 0.1176	& 0.3788	& 0.3374	& 0.7070	& 0.1728 \\
4.3	& 0.0012	& 0.0344	& 0.1202	& 0.3782	& 0.3452	& 0.7024	& 0.1764 \\
4.4	& 0.0014	& 0.0320	& 0.1208	& 0.4064	& 0.3436	& 0.7042	& 0.1242 \\
4.5	& 0.0014	& 0.0958	& 0.0998	& 0.3226	& 0.2978	& 0.7330	& 0.1952 \\
4.6	& 0.0012	& 0.0276	& 0.1244	& 0.4338	& 0.3766	& 0.7002	& 0.2132 \\
4.7	& 0.0012	& 0.0246	& 0.1226	& 0.4456	& 0.3908	& 0.7074	& 0.2138 \\
4.8	& 0.0014	& 0.0240	& 0.1306	& 0.4798	& 0.3820	& 0.6870	& 0.4382 \\
4.9	& 0.0014	& 0.0262	& 1.1224	& 2.1816	& 1.4004	& 0.7596	& 0.5032 \\
5.0	& 0.0012	& 0.0232	& 0.9850	& 2.3578	& 1.4982	& 0.0948	& 0.7596 \\
\end{tabular}
\end{ruledtabular}

\vspace*{0.7cm}
\section*{Section C: Basin-hopping global optimisation times of BeH\textsubscript{2} for varying circuit depths}
\renewcommand\theadfont{}
\renewcommand{\arraystretch}{1.25}
\begin{ruledtabular}
\begin{tabular}{c|ccccccc}
 Be$-$H & \multicolumn{7}{c}{Average time to reach convergence for 5000 basin-hopping steps / s} \\

  {Bond Length (Å)} & $L=1$ & $L=2$ & $L=3$ & $L=4$ & $L=5$ & $L=6$ & $L=5$, refined   \\
\hline
0.9	& 0.0238	& 0.0774	& 0.6476	& 2.6498	& 11.0324 & 29.5300 & 0.1756 \\
1.0	& 0.0254	& 0.0768	& 0.6230	& 2.7520	& 10.9068	& 29.3182 & 0.1744 \\
1.1	& 0.0254	& 0.0764	& 0.6440	& 2.7226	& 11.5552	& 28.8484 & 0.1754 \\
1.2	& 0.0256	& 0.0760	& 0.6598	& 2.7206	& 12.8740	& 29.4592 & 0.1764 \\
1.3	& 0.0258	& 0.0774	& 0.6598	& 2.7666	& 12.3582	& 50.7478 & 0.1760 \\
1.4	& 0.0256	& 0.0766	& 0.6906	& 2.7856	& 11.0878	& 50.5306 & 0.1778 \\
1.5	& 0.0258	& 0.0768	& 0.6772	& 2.7628	& 11.1754	& 50.9514 & 0.1826 \\
1.6	& 0.0260	& 0.0776	& 0.6734	& 2.9560	& 11.3072	& 50.8396 & 0.1820 \\
1.7	& 0.0270	& 0.0764	& 0.6802	& 2.8794	& 10.8224	& 50.8768 & 0.1862 \\
1.8	& 0.0264	& 0.0766	& 0.6764	& 2.6012	& 12.4404	& 51.5582 & 0.1858 \\
1.9	& 0.0268	& 0.0772	& 0.6950	& 2.9080	& 9.9344	& 49.9414 & 0.1844 \\
\end{tabular}
\end{ruledtabular}
\clearpage
\section*{Section D: Amplitude values of global minima of the BeH\textsubscript{2} $L=5$ circuit ansatz}
\vspace*{-0.5cm}
\begin{figure*}[h]
\includegraphics[width=17.8cm]{BeH2_A1}
\centering
\vspace*{-0.5cm}
\end{figure*}
\vspace*{-0.2cm}
\begin{figure*}[h]
\includegraphics[width=17.8cm]{BeH2_A2}
\caption*{Heatmaps illustrating the rotation amplitudes of individual $R_y$ rotation gates from global minima obtained from GMIN of the BeH\textsubscript{2} $L=5$ circuit ansatz with varying Be$-$H bond lengths, as a proportion of the total number of unique coordinates $N$ obtained from 5000 basin-hopping runs via GMIN for each Be$-$H bond length. For the first run of the deparameterisation procedure, $\theta_{12}$, $\theta_{18}$ and $\theta_{29}$ were frozen with a rotation value of zero, while $\theta_{1}$, $\theta_{6}$ and $\theta_{30}$ were designated as gates that should remain parameterised.} 
\centering
\vspace*{-0.5cm}
\end{figure*}

\end{document}
